# Supplementary material for: A high-resolution binocular video-oculography system: assessment of pupillary light reflex and detection of an early incomplete blink and an upward eye movement
Source: Biomed Eng Online. 2015 Mar 13;14:22. doi: 10.1186/s12938-015-0016-6 (PMC4359778; doi:10.1186/s12938-015-0016-6)
Supplement: Additional file 1: — The video shows the evolution of the pupil during over 0.5 seconds after the flash shot, for an example subject. It has been properly thresholded to enhance the pupil over the background and depicts the upward movement of the pupil and the shadow of the upper eyelid (incomplete blink) at around 0.1 seconds. [file 12938_2015_16_MOESM1_ESM.zip]

Archive with 1 entries (1 files):
- 12938_2015_16_MOESM1_ESM.avi
